# Supplementary material for: Single-molecule live-cell imaging reveals RecB-dependent function of DNA polymerase IV in double strand break repair
Source: Nucleic Acids Res. 2020 Jul 20;48(15):8490–508. doi: 10.1093/nar/gkaa597 (PMC7470938; doi:10.1093/nar/gkaa597)
Supplement: gkaa597_Supplemental_Files [file gkaa597_supplemental_files.zip]

Archive with 3 entries (3 files):
- SupplementaryMaterials.pdf
- SupplementaryMovie1.avi
- SupplementaryMovie2.avi
